# Supplementary material for: Frontoparietal network activation is associated with motor recovery in ischemic stroke patients
Source: Commun Biol. 2022 Sep 21;5:993. doi: 10.1038/s42003-022-03950-4 (PMC9492673; doi:10.1038/s42003-022-03950-4)
Supplement: Supplementary file 3 — Supplementary Data 1 [file 42003_2022_3950_MOESM3_ESM.xlsx]

## Sheet: FO1_Stroke
7 days	14 days	30 days	90 days	180 days	Average
0.155	0.165	0.195	0.21	0.17	0.179
0.273973	0.255	0.215	0.195	0.214286	0.230652
0.23	0.22	0.21	0.14	0.165	0.193
0.21	0.195	0.225	0.21	0.175	0.203
0.205	0.215	0.19	0.185	0.255	0.21
0.165	0.18	0.22	0.185	NaN	0.1875
0.135	0.16	0.2	0.22	0.195	0.182
0.215	0.22	0.24	0.24	0.225	0.228
0.21	0.195	0.26	0.245	0.205	0.223
0.185	0.145	0.19	0.22	0.295	0.207
0.255	0.245	0.18	0.195	0.21	0.217
0.175	0.265	0.175	NaN	NaN	0.205
0.24	0.22	0.125	0.17	0.186813	0.188363
0.265	0.212435	0.259843	0.235	0.315	0.257456
0.165	0.15	0.205	0.2	0.155	0.175
0.15	0.21	0.155	0.205	0.145	0.173
0.16092	0.179104	0.245	0.23	0.21	0.205005
0.275	0.17	0.255	0.245	0.21	0.231
0.245	0.25	0.18	0.225	0.22	0.224
0.2	0.225	NaN	NaN	NaN	0.2125
0.178571	0.187817	0.145	0.18	0.14	0.166278
0.225	0.175	0.18	0.192708	0.2	0.194542
0.175	0.15	0.2	0.24	0.2	0.193

## Sheet: FO1_Control
7 days	14 days	30 days	90 days	180 days	Average
0.285	0.36	0.22449	0.31	0.265	0.288898
0.25	0.25	0.245	0.24	0.225	0.242
0.25	0.27	0.225	0.26	0.235	0.248
0.205	0.275	0.18	0.205	0.215	0.216
0.23	0.195	0.175	0.245	0.217172	0.212434
0.19	0.225	0.225	0.2	0.215	0.211
0.225	0.22	0.25	0.235	0.27	0.24
0.195	0.265	0.225	0.205	0.225	0.223
0.245	0.25	0.225	0.3	0.265	0.257
0.25	0.24	0.185	0.185	0.235	0.219
0.18	0.275	0.22	0.295	0.295	0.253
0.219653	0.21	0.24	0.23	0.1	0.199931
0.205	0.18	0.17	0.2	0.195	0.19
0.205	0.19	0.24	0.245	0.24	0.224
0.22	0.225	0.255	0.275	0.21	0.237
0.205	0.245	0.24	0.24	0.205	0.227
0.26	0.2	0.215	0.165	0.245	0.217
0.175	0.235	0.185	0.095	0.165	0.171
0.3	0.23	0.315	0.26	0.285	0.278
0.26	0.225	0.24	0.175	0.225	0.225
0.195	0.17	0.21	0.24	0.2	0.203
0.25	0.24	0.205	0.3	0.26	0.251
0.255	0.26	0.275	0.235	0.295	0.264
0.215	0.235	0.235	0.29	0.295	0.254

## Sheet: DT1_Stroke
7 days	14 days	30 days	90 days	180 days	Average
1.55	1.65	1.77273	1.86364	1.54545	1.67636
1.81818	2.125	1.48276	1.85714	1.09091	1.6748
2.14286	2	2.05	2	1.88235	2.01504
2.41176	1.52	2.5	1.86364	1.84211	2.0275
2.15789	2.6875	2	2	2.5	2.26908
1.6	2.1875	1.91304	1.94737	NaN	1.91198
1.5	1.47619	2.22222	2	1.80952	1.80159
1.79167	1.69231	1.92	1.92	2.14286	1.89337
2.1	1.625	2.6	2.33333	1.86364	2.10439
2.05556	2.23077	1.65217	1.91304	2.41667	2.05364
1.96154	2.45	1.71429	1.77273	1.75	1.92971
2.05882	2.03846	2.05882	NaN	NaN	2.05204
2.28571	1.91304	1.78571	1.61905	1.61905	1.84451
1.89286	1.64	1.73684	2.2381	1.87879	1.87732
2	1.8125	2.27778	1.56	1.82353	1.89476
1.66667	2	1.55	1.46429	1.70588	1.67737
1.42105	1.84615	2.04167	1.91667	1.90909	1.82693
2.25	1.61905	2.04	2.18182	2	2.01817
2	2.08333	1.8	2.44444	1.72	2.00956
1.73913	2.14286	NaN	NaN	NaN	1.94099
1.76471	1.85	1.8125	2	1.27273	1.73999
1.69231	1.75	1.89474	1.7619	2.05263	1.83032
2.26667	2	1.90476	2.18182	1.90476	2.0516

## Sheet: DT1_Control
7 days	14 days	30 days	90 days	180 days	Average
2.28	2.62963	1.69231	3.05	2.40909	2.41221
2.38095	2.08333	1.81481	1.65517	1.95652	1.97816
1.72414	2.07692	1.66667	2.6	2.2381	2.06116
2	2.2	1.5	1.86364	2.15	1.94273
1.91667	1.85714	1.84211	2.22727	1.95455	1.95955
1.72727	2.14286	1.95652	1.73913	2.1	1.93316
2	2.09524	2.08333	2.61111	2.40909	2.23975
1.69565	2.40909	1.95652	1.86364	1.95652	1.97628
1.68966	2.17391	2.2	2.03448	2.40909	2.10143
2.04167	1.84615	2.3125	1.7619	1.88	1.96845
1.8	2.2	2.38889	2.63636	2.56522	2.31809
1.7619	2.1	2	2.55556	1.53846	1.99118
1.86364	1.8	1.61905	1.95	1.85714	1.81797
1.95238	2	2.28571	2.33333	1.95833	2.10595
2.15	1.95652	2.04	2.75	2.05	2.1893
2.15789	1.81481	2.28571	1.88	1.81818	1.99132
2.04	1.66667	2.04762	1.68421	2.33333	1.95437
1.94444	2.3	1.54167	1.58333	1.73684	1.82126
2.72727	2.09091	3.5	2.08	2.59091	2.59782
2.36364	1.95652	2.08696	1.94444	1.875	2.04531
1.69565	1.78947	2.1	1.84615	2	1.88626
1.85185	2.2381	1.86364	3.10526	2.125	2.23677
2.125	2.04	1.86207	2.47368	2.18519	2.13719
2.38889	1.67857	2.35	2.32	2.10714	2.16892

## Sheet: AR1_Stroke
7 days	14 days	30 days	90 days	180 days	Average
1.9	1.9	2.1	2.2	2.1	2.04
2.87671	2.3	2.8	2	3.57143	2.70963
2.1	2.1	2	1.3	1.7	1.84
1.7	2.5	1.7	2.2	1.8	1.98
1.8	1.5	1.8	1.8	2	1.78
2	1.6	2.2	1.8	NaN	1.9
1.7	2.1	1.7	2.1	2.1	1.94
2.3	2.5	2.4	2.4	2	2.32
1.9	2.3	1.9	2	2.1	2.04
1.7	1.2	2.2	2.2	2.4	1.94
2.5	1.9	2	2.1	2.3	2.16
1.6	2.5	1.6	NaN	NaN	1.9
2	2.2	1.3	2	2.1978	1.93956
2.7	2.48705	2.83465	2	3.3	2.66434
1.6	1.6	1.7	2.5	1.6	1.8
1.7	2	1.9	2.7	1.6	1.98
2.18391	1.79104	2.3	2.3	2.1	2.13499
2.4	2	2.4	2.2	2	2.2
2.4	2.3	1.9	1.8	2.5	2.18
2.2	2	NaN	NaN	NaN	2.1
1.90476	1.92893	1.5	1.7	2.1	1.82674
2.6	1.9	1.8	2.08333	1.9	2.05667
1.5	1.4	2	2.1	2	1.8

## Sheet: AR1_Control
7 days	14 days	30 days	90 days	180 days	Average
2.4	2.7	2.55102	2	2.1	2.3502
2	2.3	2.6	2.8	2.2	2.38
2.8	2.5	2.6	1.9	2	2.36
2	2.4	2.3	2.1	1.9	2.14
2.3	2	1.8	2.1	2.12121	2.06424
2.1	2	2.2	2.2	2	2.1
2.2	2	2.3	1.7	2.2	2.08
2.2	2.1	2.2	2.1	2.2	2.16
2.8	2.2	2	2.9	2.1	2.4
2.4	2.5	1.5	2	2.4	2.16
1.9	2.4	1.8	2.2	2.2	2.1
2.42775	1.9	2.3	1.7	1.2	1.90555
2.1	1.9	2	2	2	2
2	1.8	2	2	2.4	2.04
2	2.2	2.4	1.9	2	2.1
1.8	2.6	2	2.5	2.2	2.22
2.5	2.3	2	1.9	2	2.14
1.7	2	2.3	1.1	1.8	1.78
2.1	2.1	1.7	2.4	2.1	2.08
2.1	2.2	2.2	1.7	2.3	2.1
2.2	1.8	1.9	2.5	1.9	2.06
2.6	2.1	2.1	1.9	2.4	2.22
2.3	2.5	2.9	1.8	2.6	2.42
1.7	2.7	1.9	2.4	2.7	2.28
