# Supplementary material for: Frontoparietal network activation is associated with motor recovery in ischemic stroke patients
Source: Commun Biol. 2022 Sep 21;5:993. doi: 10.1038/s42003-022-03950-4 (PMC9492673; doi:10.1038/s42003-022-03950-4)
Supplement: Supplementary file 4 — Supplementary Data 2 [file 42003_2022_3950_MOESM4_ESM.xlsx]

## Sheet: True_corr
True correlations
0.372863
0
0.447733
0.0659408
-0.210885
0
0.387916
0.489677
0.19956
0
0.258687
0.123519
0.184619
0.19277
-0.0441727
-0.123664
0.165237
0.441959
0.270205
0.498946
0.467999
0.592553
0.736118
0.334245
0.381055
0.578596
0.522673
0.50129
0.0613225
0
0.491711
0.392617
0.432045
0.365083
0.436723
-0.0762623
0.268633
0.54285
0.291014
0.435536
0.36858
0.299161
0.472197
0.511613
0.356513
0.615707
0.165193
0.425453
0.243372
0.245026
-0.012119
0.0276825
-0.0441605
0.484755
0.339604
0.0803363
0.478758
0.0803363
0
0
0.127614
0.287096
0.592111
0.244647
0
0.505914
0
0
-0.0476862
0.626033
0.680628
0.0804293
0.62956
0.133428
0.511876
0.34318
0.616194
0.178716
0.173495
0.610766
0
0
0.419204
0.52527
0.515996
0.373491
0.311786
0.383128
0.0948089
0.4626
0.42785
0.482926
0.467694
0.41466
0.464845
0.587623
0.262936
0
0
0
0
0
0.467911
0.2205
0.518214
0.390014
0.599028
0.286012
0
0.114201
0.395953
0.652101
0.613912
0.603929
0.228548
0.0639551
0.320136
0
0.178372
0.273755
0.180872
0.432407
0.321635
-0.0791758
0.460714
0.0269885
0.0619825
0.0447117
-0.0190049
0.347972
0.337111
0.619118
0.0952896
0.188342
0.473635
0.375042
0.572457
0.350056
0.313921
0
0.579182
-0.0149819
0.0771676
0.0326438
0.521787
0.181884
0.049734
0.197343
0.46588
0.152237
0.282694
0.445172
0.221733
0.381675
0.400133
0.580972
0.560347
0.181561
0.0049304
0.310009
0.420287
0.578815
0.334744
0.288102
0.151875
0.232921
0.254653
0.495091
-0.0720873
0.126396
0
0.499918
0.18851
0.419133
0.0300257
0.363547
0.145281
0.466337
0.306802
0.359696
0.261319
0.569473
0.517409
0.774405
0.317193
0.125181
0.500149
0.312956
0.423052
0.00754972
0.399211
0.136165
0.409542
0.204064
0.676616
0.587123
0.40878
0.254207
-0.228294
0.489583
0.10221
-0.169551
0.395242
0.0304561
0.275529
0.626108
0.230356
0.317553
0.0150691
0.630073
0.342992
0.387852
0.222635
0.380505
0.64709
0.450404
0.0128476
0.460646
0.306158
0.186913
0.385877
0.143639
0.148356
0.0442528
0.272875
0.505993
0.159988
0.16835
0.26415

## Sheet: Permutation_corrs
Mean permutation correlations
0.0503979
0
-0.0171485
-0.0139706
0.0499495
0
-0.0761842
-0.0329303
-0.0661913
0
-0.0234716
-0.0503144
-0.0746774
0.0657279
-0.0108601
0.121753
-0.0167583
0.0459601
-0.0658473
-0.0756722
0.0575448
-0.0172255
-0.0117778
-0.0506763
-0.103744
-0.0514624
-0.0595124
-0.037379
-0.134147
0
-0.101535
-0.000748017
0.0332354
-0.00410431
0.0105909
0.0124998
0.0216162
-0.0362678
-0.0377113
0.0530831
0.0187876
-0.093849
0.0238084
-0.0225142
-0.0392347
0.0371272
-0.00417444
-0.0137519
0.0121939
-0.0143104
-0.0585621
0.0390073
0.0690202
-0.00752403
0.00558331
-0.025918
-0.0261262
0.0110172
0
0
0.0213037
0.0323785
-0.029016
0.0326309
0
-0.0403117
0
0
-0.0443445
0.0173867
0.018933
-0.00848743
0.0116329
-0.0112945
-0.00978032
0.0048131
-0.0275079
-0.0265731
-0.0242058
-0.0268992
0
0
0.0969466
0.00190878
0.0080027
-0.00404343
-0.00675517
0.00843963
-0.0369835
0.00139073
0.00477357
-0.0787283
0.01506
-0.0203364
-0.0238753
0.0380052
0.00320779
0
0
0
0
0
0.00162568
-0.00231958
-0.0298564
-0.0200956
0.107321
-0.0727896
0
-0.0329387
0.0248171
-0.119671
-0.0527681
0.0894913
0.0503259
-0.0634016
-0.0768962
0
0.0562932
-0.0690455
-0.0548376
-0.0399436
-0.0777229
-0.0689016
0.000559064
0.0339984
-0.0593856
0.0120874
0.0311645
0.00564081
-0.058355
-0.0348562
0.0139195
0.044722
0.0100423
0.00524743
-0.0026719
0.00828978
-0.0572128
0
-0.0100448
0.00825627
0.0113637
0.0584553
0.037032
0.00751544
-0.0667225
-0.0127834
-0.0169275
-0.043834
-0.0169513
-0.0575027
-0.0081097
-0.0286627
-0.0119237
-0.194691
0.0107861
-0.00144108
0.0748757
-0.0202458
0.0017455
0.00373675
-0.0037804
-0.0193508
-0.054705
-0.0978552
0.0818688
0.0185696
0.0627131
0.0115517
0
0.0583545
-0.00465927
0.00119691
0.0319067
0.0238109
0.0308705
0.0385349
-0.00906651
-0.0281566
0.0170152
0.0152095
-0.062346
-0.039838
0.0199842
0.0128086
-0.0116075
-0.0104473
-0.0443854
0.0275557
0.00234615
-0.0377409
-0.00429205
-0.102368
0.00571292
-0.0216648
-0.0118789
0.00481506
-0.0251677
0.00681744
-0.0271089
0.00932603
0.0464277
-0.0482484
-0.0630824
0.0471444
-0.0211762
0.140091
-0.0519652
-0.0669727
0.0668354
0.0514663
0.00303359
0.0126999
0.0219985
0.0273281
0.0531475
0.00639281
-0.00304378
0.004376
-0.00342036
-0.0167472
-0.00783981
0.00305832
-0.0549626
-0.0565745
0.0639921
0.0577727
0.0177421
